# Supplementary material for: Characterization of Three Variants of SARS-CoV-2 In Vivo Shows Host-Dependent Pathogenicity in Hamsters, While Not in K18-hACE2 Mice
Source: Viruses. 2022 Nov 21;14(11):2584. doi: 10.3390/v14112584 (PMC9693146; doi:10.3390/v14112584)
Supplement: Supplementary file 1 [file viruses-14-02584-s001.zip]

Archive with 1 entries (1 files):
- viruses-2025066-supplementary.pdf
